# Supplementary material for: Mode of action of teixobactins in cellular membranes
Source: Nat Commun. 2020 Jun 5;11:2848. doi: 10.1038/s41467-020-16600-2 (PMC7275090; doi:10.1038/s41467-020-16600-2)
Supplement: Supplementary file 4 — Source Data [file 41467_2020_16600_MOESM4_ESM.xlsx]

## Sheet: Fig. 1d
					Teixobactin bound state, chemical shifts [ppm]
			Residue	#	NH	HN	CO	CA	CB	CG1	CG2	CD	CD2		Random coil chemical shifts [ppm]
			Ile	2	129.52	8.99	172.754	59.1641	42.4341	27.3141	16.8541	14.9741			Ala	Ser	Leu	Ile
			Ser	3	119.74	9.35	172.474	57.1441	66.6941						52.67	58.35	54.85	60.64
			Ile	6	121.251	8.45	176.184	57.2641	38.5141	26.8241	18.1141	12.2641			19.03	63.88	41.87	38.26
			Ser	7	127.09	11.57	176.964	61.0141	65.0741
			Ala	9	126.81	8.6	178.024	55.8041	18.5741
			Leu	10	114.76	9.25	176.054	55.3811	42.5241	27.2		26.44	23.51
			(CaCb)-SCS [ppm]
			name		SCS
			Phe	1	0
			Ile	2	-5.65
			Ser	3	-4.02
			Arg	4
			Ile	5	0
			Ile	6	-3.63
			Ser	7	1.47
			Thr	8	0
			Ala	9	3.59
			Leu	10	-0.123
			Ile	11	0

## Sheet: Fig. 2e
		Restraints	L10-Gl	L10-Mu	L10-ambig	A9-Gu	A9-Mu	A9-ambig
	1	Mu6 --- A9a/L10a		0.5			0.5
	2	Mu4/Gl4---A9a/L10a			0.5			0.5
	3	M5/G3---A9a/L10a			0.5			0.5
	4	Mu3/9---A9a/L10a		0.5			0.5
	5	Mu1---A9a/L10a		0.5			0.5
	6	Mu1---A9b					1
	7	M11---L10d2		1
	8	Mu3---9-A9b					1
	9	Gl5---10g2	1
	10	Mu5/G3---A9b						1
	11	Mu4/G4---A9b						1
	12	Mu6---A9b					1
	13	Mu4/G4---L10d2			1
	14	Mu3/9---L10d2		1
	15	Mu11---L10d2		1
	16	Mu11---A9a/L10a		0.5			0.5
	17	Mu8/Gl8---A9a/L10a			0.5			0.5
	18	M5/G3---10d2			1
		Sum	1	5	3.5	0	5	3.5
		Residues	N-Met-F1	I2	S3	R4	I5	I6	S7	T8	A9	L10	I11
		Mu	0	0	0	0	0	0	0	0	5	5	0
		Gl	0	0	0	0	0	0	0	0	0	1	0
		Ambig	0	0	0	0	0	0	0	0	3.5	3.5	0

## Sheet: Fig. 4c 
		Bulk 15N T1rho, measured at 950 MHz and 60 kHz MAS
			Lys-LII PC	DAP-LII_PC	Lys-LII_PG	DAP-LII_PG	Lys-LI PC
		15NT1rho (ms)	105.7	45.14	33.77	27.65	46.09
		STD (ms)	8.169	1.88	2.338	1.947	3.19
		15NR1rho (1/s)	9.46074	22.1533	29.6121	36.1664	21.6967
		SDV 15NR1rho	0.731171	0.922645	2.05013	2.54669	1.50168

## Sheet: Sup. Fig. 2b
15N T1rho of [R4L10]-teixobactin bound to Lys-LII in DOPC liposomes, measured at 950 MHz/60 kHz MAS
		Ile2	Ser3	Ile6	Ser7	Ala9	Leu10
15N T1rho (ms)		117.8	135.2	129.9	146.1	111.7	93.72
STD		3.722	8.677	7.262	8.51	9.754	7.466
15N R1rho (1/s)		8.48896	7.39645	7.69823	6.84463	8.95255	10.6701
STD		0.0315959	0.064179	0.0559045	0.0582478	0.0873232	0.0796628

## Sheet: Sup. Fig. 3a,b,c
Dot plot
					480-490
	conc [R4L10]	ratio (Exaverage/Monoaverage)		Monomer int	250 nM teixo II- 2'	500 nM teixo II- 2'	750 nM teixo II- 2'	1000nM teixo II- 2'	1500nM teixo II- 2'	2000nM teixo II- 2'	2500nM teixo II- 2'	3500nM teixo II- 2'	5000nM teixo II- 2'
	0	0
	250	0.125733		936.436	11.9023	21.1827	26.8837	30.8216	34.3795	35.5894	37.283	38.8336	38.3747
	500	0.231632	average	937.886	12.0251	21.6216	27.2152	30.4212	35.2475	37.1737	37.0897	37.9946	38.151
	750	0.29545		937.161	11.9353	21.5383	27.8616	30.9876	34.6105	36.8764	38.1412	38.6194	40.8093
	1000	0.334321			12.52	21.9224	28.4266	31.292	34.3669	36.5632	38.9363	38.9899	39.1095
	1500	0.372808			12.3232	22.5211	27.9845	31.6794	35.5936	37.0362	37.9576	40.4265	40.9225
	2000	0.394888			11.7388	21.7646	28.0962	31.8754	35.0395	37.4949	37.8696	39.5538	38.6452
	2500	0.40372			11.8744	21.8703	27.9665	31.5564	35.7641	39.5457	37.0676	39.0319	39.1936
	3500	0.415269			11.3003	22.0807	27.8839	31.7276	35.5317	37.2603	38.6865	39.44	39.6509
	5000	0.419734			11.3053	21.8891	27.3691	31.9121	34.5328	36.7765	38.0883	38.2974	39.5599
					11.4485	21.2172	27.4069	31.2902	34.8318	36.0883	37.2077	38.0372	39.7934
					11.2424	21.1759	27.4784	31.0801	34.4212	36.6768	37.8578	38.8665	38.4839
				average	11.7832	21.7076	27.6884	31.3312	34.9381	37.0074	37.835	38.9174	39.3358
line graph
	Wavelength (nm)	no peptide 5	250 nM teixo II- 2'
		Intensity (a.u.)	Intensity (a.u.)	Intensity (a.u.)	Intensity (a.u.)	Intensity (a.u.)	Intensity (a.u.)	Intensity (a.u.)	Intensity (a.u.)	Intensity (a.u.)	Intensity (a.u.)
	360	17.1435	16.4808	16.2579	15.1093	14.9093	14.6834	14.8066	13.0138	13.2142	11.9147
	360.93	17.6644	17.1048	16.1702	15.2715	15.0192	13.7725	14.3347	13.5013	12.8764	12.3691
	362.03	18.0418	17.3896	16.6372	15.3784	14.3457	13.8305	13.2549	13.1955	11.5881	11.7542
	362.96	18.5913	17.9525	16.1003	15.5291	14.7009	14.1143	12.621	12.6657	11.3753	11.6315
	364.06	19.1034	17.9177	16.3799	15.5286	14.37	13.4517	12.617	12.4046	11.3532	10.6271
	365	20.09	19.0525	16.3643	15.2235	14.076	13.4922	12.7063	11.4127	10.9146	9.91647
	365.93	21.6962	19.7319	17.5895	15.6095	14.9443	13.3428	13.0087	11.6723	10.5098	10.1
	367.03	24.942	22.0126	19.3029	17.1969	16.0039	14.681	13.0013	12.0684	11.331	10.2573
	367.96	29.2966	25.4089	21.2926	18.8815	17.5528	15.5422	14.4917	13.1813	12.0041	10.691
	369.06	33.8372	29.2949	24.2794	21.0325	19.7326	17.4741	15.4345	14.8051	12.4349	11.6478
	370	38.9084	34.7496	28.3556	23.8373	21.8572	19.583	17.3178	16.1529	14.3387	12.1624
	371.06	48.7617	42.8728	34.2461	29.8191	27.1858	22.4376	20.9815	18.0374	16.5024	14.2523
	371.96	65.9983	56.9762	45.6192	39.3707	35.1574	30.0532	27.2556	23.918	20.5964	17.5076
	373.03	108.796	95.9729	77.212	65.3847	56.7391	48.511	42.9889	37.2838	32.6617	26.4185
	373.93	174.101	149.609	116.945	99.1175	85.3931	72.2417	63.2844	54.7929	47.4496	37.3924
	375	308.326	262.649	206.773	170.916	148.433	123.707	106.427	93.2729	78.1228	62.2823
	376.06	498.067	424.797	330.901	275.45	237.497	194.999	168.661	147.244	120.987	95.7025
	376.96	696.573	590.154	460.126	381.807	324.748	269.916	230.616	203.236	164.256	128.984
	378.03	871.457	726.353	563.28	466.524	399.153	331.082	282.112	245.365	199.645	155.952
	378.93	936.436	785.624	610.346	501.678	430.75	357.612	305.241	267.998	215.891	166.072
	380	937.886	788.471	596.666	493.13	429.693	351.146	303.876	264.337	216.161	169.818
	381.07	859.318	721.625	551.533	457.3	392.634	324.644	281.197	243.198	198.854	156.457
	382	728.932	617.295	469.179	386.602	331.027	274.368	237.719	208.236	170.661	133.845
	383.07	591.745	497.713	385.887	313.085	274.318	225.953	195.94	170.632	140.968	113.644
	384	485.625	415.316	321.092	266.928	230.013	191.667	166.026	146.655	118.723	95.4996
	385.07	412.111	349.74	274.06	226.697	193.342	161.41	140.467	123.267	103.677	83.6362
	386	371.385	311.063	244.581	201.403	171.896	146.83	125.929	111.574	92.7436	74.5066
	387.07	329.033	275.216	216.258	178.706	154.948	130.619	111.613	98.03	82.7345	66.6503
	388	305.622	257.153	202.569	164.107	143.345	121.226	103.219	92.7383	77.5361	62.2754
	389.07	287.531	243.163	189.536	159.765	135.692	113.112	98.8628	86.8489	74.3598	58.2717
	390	276.366	235.935	184.301	149.848	130.446	108.093	94.287	85.3596	70.9434	57.7739
	391.07	274.979	229.023	183.058	150.103	131.673	107.828	93.5169	83.8211	70.9433	57.1255
	392	285.692	237.734	187.013	155.397	133.937	113.021	97.8597	88.3173	71.4512	59.4281
	393.07	315.849	263.848	206.42	170.499	150.026	123.51	108.035	95.1018	78.9383	65.4258
	394	351.141	297.022	232.471	193.034	164.968	138.265	120.316	105.426	88.7115	72.6454
	395.07	400.263	343.368	267.774	221.677	191.792	159.002	137.721	121.652	101.98	79.3076
	396	444.493	379.378	294.686	243.282	211.143	175.705	152.942	132.256	109.723	89.4348
	397.07	495.773	424.021	321.509	267.69	233.392	193.267	167.205	145.907	120.595	97.4317
	398	522.996	440.251	339.251	276.432	243.177	204.476	174.06	152.769	125.918	100.268
	399.07	524.928	440.984	341.419	280.024	243.831	200.85	176.415	152.504	126.723	101.33
	400	500.613	423.207	326.909	269.691	234.379	197.11	167.355	148.793	123.339	97.1666
	401.07	466.418	395.958	305.939	252.383	216.325	181.506	156.827	137.446	113.356	93.316
	402	430.721	362.147	284.504	232.814	197.528	167.107	143.324	126.518	106.043	85.3857
	403.07	382.319	323.186	251.159	207.74	175.522	150.208	127.834	112.777	95.0019	76.4618
	404	341.885	286.242	221.575	185.425	158.107	132.638	115.477	100.419	83.4859	70.2261
	405.07	295.62	250.102	196.028	161.88	140.669	117.124	102.917	89.1203	77.7209	62.3407
	406	262.188	225.066	174.775	146.011	123.761	103.591	91.1111	81.8805	69.553	56.8619
	407.07	233.139	198.249	155.455	127.275	109.524	92.7376	84.9995	73.8098	62.202	51.3955
	408	208.75	179.144	137.233	114.3	97.8454	82.6842	73.0983	63.5276	56.3174	50.374
	409.07	183.364	158.633	122.124	102.513	88.2295	76.2573	65.6562	57.7223	52.8209	43.2992
	410	171.04	144.868	110.764	93.6121	81.5684	69.8116	60.7659	54.9568	47.7141	41.3673
	411.06	155.181	131.577	103.542	84.9674	77.6237	63.6743	58.1912	51.7817	45.6673	36.3821
	411.96	147.79	125.091	97.1944	81.8199	72.6672	61.2271	56.6267	49.2236	42.8667	36.663
	413.03	144.283	120.597	94.8565	79.4764	69.0649	59.026	56.2776	48.1046	41.5948	34.798
	413.93	141.787	118.952	94.0581	77.296	68.7325	59.3636	54.7723	45.7465	40.2987	36.6306
	415	142.494	119.733	94.2218	78.0783	68.8682	59.5037	54.962	46.4874	41.1764	36.7859
	416.06	144.53	122.826	95.3675	78.3951	72.3673	61.2499	52.6687	46.8815	41.4103	37.771
	416.96	145.986	124.406	97.3453	80.6919	71.6439	60.6362	54.2663	48.8542	42.9763	34.5373
	418.03	148.151	125.818	98.3385	82.4057	72.3931	59.6927	53.6582	52.2592	51.2763	35.3249
	418.93	149.064	125.101	99.8387	82.7533	72.8062	61.9365	61.1442	48.2331	42.3508	36.4893
	420	147.056	122.87	98.6406	82.0353	71.7975	62.4273	53.7197	50.9611	42.4511	39.3851
	421.07	141.882	119.787	96.356	80.5668	70.8756	61.6296	54.4084	46.567	44.077	33.7904
	422	136.452	117.383	94.5354	77.8788	66.7148	59.6251	52.1121	46.6504	44.3146	34.1297
	423.07	128.301	111.803	88.7276	73.0643	65.1342	54.2344	48.6587	46.1927	41.8188	34.8152
	424	124.306	105.657	82.9126	70.1686	61.8755	54.2249	47.6354	45.1212	38.6556	37.9071
	425.07	114.703	98.2162	78.1369	63.7685	59.1681	50.2151	45.6923	40.5485	37.385	32.6707
	426	105.7	90.4182	70.7516	60.7485	54.055	46.3274	42.5351	37.3579	35.7227	30.2068
	427.07	94.1848	81.4436	64.5845	55.364	49.4331	42.5687	51.7859	37.4151	33.4657	27.804
	428	88.547	74.9054	60.9471	50.8057	47.075	39.5324	47.2982	34.4198	32.6692	30.1978
	429.07	79.2735	68.7582	55.4053	46.5897	41.6102	37.7118	33.877	32.3283	29.0679	29.2219
	430	70.5747	61.7473	49.6264	44.2954	39.1854	36.3146	33.8131	31.2047	27.4483	29.7523
	431.06	63.9894	56.8172	44.2418	39.3056	36.0158	34.1716	32.3401	30.0803	26.5875	30.9722
	431.96	58.1936	50.246	41.7077	36.9428	34.2361	30.9247	29.0839	28.9274	25.3125	27.5242
	433.03	53.3139	46.0589	37.6049	33.7377	32.5838	28.7542	27.8795	27.2645	25.4724	24.4972
	433.93	49.1572	42.736	37.0193	32.3352	30.9623	30.8533	26.3485	25.2089	32.8263	24.3027
	435	45.5001	40.4072	34.9829	30.8874	30.2456	28.9226	25.9729	28.4447	26.4106	23.1925
	436.06	40.937	37.4039	33.1574	28.8385	28.8718	27.1783	25.3076	26.0909	23.6809	21.9445
	436.96	39.5583	35.5234	31.4662	28.4391	28.0051	26.5502	24.5329	36.1571	27.31	22.0311
	438.03	39.1586	34.3156	29.8997	29.6155	27.3244	25.7753	24.521	27.4315	23.1551	28.2149
	438.93	37.2051	33.4117	29.3711	26.9905	26.6589	26.4351	25.5743	24.4002	24.9505	23.9835
	440	36.0677	33.1571	29.2123	27.7938	26.718	26.4862	28.4954	23.8066	22.7775	23.339
	441.06	34.7784	33.2288	29.7198	26.3689	30.2643	25.4475	24.9733	25.1498	26.7157	22.9477
	441.96	34.2727	32.495	27.8872	26.6728	24.9965	28.3737	25.4515	24.9383	24.5938	22.9806
	443.03	33.1031	32.0568	27.0547	25.8738	25.9621	25.6306	24.7192	28.2745	24.7376	23.7935
	443.93	31.9344	30.4302	27.3198	26.1793	25.3618	25.595	26.9955	26.1314	25.7145	24.4008
	445	31.9247	28.5021	27.0174	25.3844	24.8744	26.2965	27.5294	24.4238	24.0483	28.8171
	446.06	29.2532	28.4509	25.8098	25.4969	24.9273	25.6115	28.5147	25.3425	25.6964	28.7776
	446.96	28.3475	27.6424	26.6378	24.9066	24.3568	24.8846	25.4068	24.8808	24.9635	30.7152
	448.03	26.1888	25.455	26.5937	25.1009	25.0984	25.1713	25.9783	26.5159	25.7634	25.1808
	448.93	24.1394	24.2892	23.4745	23.9153	25.4822	25.2054	25.0376	24.7485	26.959	26.6934
	450	23.3477	23.2024	22.371	23.3094	25.0713	26.1989	27.4645	25.3143	26.7776	26.7169
	451.06	20.7193	21.7498	22.7643	23.0865	24.4629	26.5877	27.4502	25.1069	27.4645	31.4064
	451.96	19.9065	21.2092	22.2465	22.5109	24.1209	25.6074	24.7076	32.4926	26.2656	28.3374
	453.03	18.4463	19.6149	21.3391	22.7395	23.664	25.9717	25.5335	26.7005	32.6486	29.9482
	453.93	16.8834	18.5457	21.0295	22.8613	24.1069	25.5779	26.8495	27.21	27.7339	31.795
	455	16.4964	17.9065	21.2596	22.3463	23.8503	25.6358	26.4624	26.7478	27.9136	28.0194
	456.06	15.5029	17.2598	20.6432	21.7892	24.3163	25.5857	26.7918	27.5706	27.0981	27.9115
	456.96	13.8988	16.793	20.3716	23.2926	24.4043	26.4311	28.0209	27.7688	30.3712	29.6779
	458.03	12.5545	15.9147	19.8901	21.9025	24.1084	26.1474	29.1257	28.9212	29.0101	31.2214
	458.93	11.9555	14.8658	19.4363	22.3603	24.223	26.9982	27.7182	29.9365	29.0017	32.6167
	460	11.0913	15.0045	19.4574	22.9948	24.4161	27.245	28.7125	30.3078	30.5627	30.7278
	461.06	10.0779	14.0232	19.5731	22.9762	24.9653	28.2719	28.2452	29.8257	30.2859	32.5456
	461.96	9.86719	13.9622	19.0419	22.711	26.6247	27.947	30.237	30.2671	32.3957	32.9323
	463.03	9.02155	13.523	19.412	22.4658	25.7886	28.3704	29.8367	31.7379	34.9606	32.2857
	463.93	8.50918	13.806	19.1737	23.8937	25.69	28.1731	32.0399	31.9268	31.6295	32.796
	465	8.06672	13.2588	19.9502	23.0276	26.4484	29.7173	31.2445	32.2425	32.4966	32.9853
	466.06	7.89513	13.2235	19.2816	23.5413	26.8359	29.5972	31.001	32.3995	32.1682	34.0572
	466.96	8.11246	12.8239	19.572	24.5756	26.9166	30.552	31.6002	33.3641	34.5792	36.1748
	468.03	7.04314	13.0359	20.525	23.9967	27.4535	30.9061	31.4859	34.1815	35.0491	35.8206
	468.93	6.89684	12.6742	20.6715	24.8642	27.6257	30.8489	32.2052	34.1381	33.6298	36.69
	470	6.61299	13.1235	20.1714	25.457	28.5611	33.1775	34.5081	34.43	35.4711	35.2454
	471.06	6.39023	12.0275	20.2186	26.0834	28.8362	31.8667	33.5341	35.4651	36.083	36.2441
	471.96	6.21483	12.6582	20.5245	25.7224	28.7622	31.849	33.2601	35.3087	39.5988	36.8174
	473.03	5.78146	12.6671	20.8912	25.5463	29.1303	32.4778	34.5589	34.8578	36.9168	37.0653
	473.93	5.49902	13.0047	20.7772	26.0615	30.1491	33.6785	33.6413	35.9202	36.706	38.1825
	475	5.13624	12.5518	21.0832	25.8621	29.5373	34.3416	34.7889	37.1151	38.1066	37.378
	476.06	5.38087	11.655	21.2541	26.5278	29.7991	34.438	35.1698	36.3005	38.207	40.1323
	476.96	4.87733	12.0046	20.6186	26.6149	30.5821	34.3571	36.5629	36.7744	39.0614	39.2589
	478.03	4.55296	12.3738	21.197	26.7936	30.113	34.306	34.9538	36.3543	39.3475	37.8353
	478.93	4.43811	12.171	21.9502	26.9085	30.8225	33.3436	35.2687	36.8977	39.3387	38.6796
	480	4.4145	11.9023	21.1827	26.8837	30.8216	34.3795	35.5894	37.283	38.8336	38.3747
	481.04	4.34322	12.0251	21.6216	27.2152	30.4212	35.2475	37.1737	37.0897	37.9946	38.151
	481.94	4.45501	11.9353	21.5383	27.8616	30.9876	34.6105	36.8764	38.1412	38.6194	40.8093
	482.98	4.20884	12.52	21.9224	28.4266	31.292	34.3669	36.5632	38.9363	38.9899	39.1095
	484.02	3.92331	12.3232	22.5211	27.9845	31.6794	35.5936	37.0362	37.9576	40.4265	40.9225
	485.07	3.89001	11.7388	21.7646	28.0962	31.8754	35.0395	37.4949	37.8696	39.5538	38.6452
	485.97	3.99217	11.8744	21.8703	27.9665	31.5564	35.7641	39.5457	37.0676	39.0319	39.1936
	487.01	3.53049	11.3003	22.0807	27.8839	31.7276	35.5317	37.2603	38.6865	39.44	39.6509
	488.05	3.16029	11.3053	21.8891	27.3691	31.9121	34.5328	36.7765	38.0883	38.2974	39.5599
	488.95	3.11749	11.4485	21.2172	27.4069	31.2902	34.8318	36.0883	37.2077	38.0372	39.7934
	490	3.04616	11.2424	21.1759	27.4784	31.0801	34.4212	36.6768	37.8578	38.8665	38.4839
	491.06	3.18255	11.4658	21.2969	27.3222	31.2699	34.7076	36.2604	38.9705	39.0791	39.3607
	491.96	3.10787	10.9812	21.4263	27.4214	30.6389	34.6724	36.5243	39.383	38.5614	39.9742
	493.03	3.22939	10.9077	21.5037	27.3831	31.0341	34.3533	36.261	37.347	38.3485	38.9522
	493.93	3.25816	11.2894	21.5911	27.7808	30.6733	34.5148	36.1096	37.7002	37.8918	38.0328
	495	3.13848	11.1401	21.6654	27.0809	31.4992	34.4022	36.2658	36.7173	38.279	37.9724
	496.06	2.91414	10.5605	21.3384	27.4292	30.8643	33.3059	36.0493	37.118	37.9789	37.6449
	496.96	2.85298	10.4684	21.1685	27.6651	30.6649	33.8676	36.2972	36.4458	37.4462	38.0136
	498.03	2.66207	10.7435	20.7773	26.3601	30.9239	33.9215	35.0957	36.012	36.235	37.6108
	498.93	2.57634	10.7609	20.2402	26.9808	30.5355	32.7896	34.7448	35.9818	36.1562	36.46
	500	2.46117	10.7359	20.0306	26.1862	29.7106	33.1948	34.7834	35.7343	36.0484	35.8582
	501.04	2.10763	10.2049	19.7499	26.3731	29.0009	33.1871	34.0269	35.0901	36.0342	35.6825
	501.94	2.24558	10.2175	19.7109	25.7202	29.5807	32.1643	34.0992	35.7761	35.1137	35.7409
	502.98	2.3012	10.2433	19.4171	25.6412	28.9903	31.7213	33.9592	34.9971	36.5425	34.2852
	504.02	2.20821	10.1051	19.0566	24.9684	29.1341	32.1076	33.7724	34.144	35.3647	34.3862
	505.07	2.40171	9.85682	19.2028	25.0128	27.8488	32.0158	33.1998	34.1827	34.0436	33.8597
	505.97	2.23743	9.67626	19.0249	24.5206	28.157	31.8084	33.0935	33.894	34.3398	34.1584
	507.01	2.06365	9.77999	18.413	24.0516	27.899	31.0157	31.9811	33.3351	33.5712	33.9487
	508.05	2.12408	9.70693	19.0117	23.9822	27.6226	30.6241	31.8878	33.4566	33.698	33.3436
	508.95	1.83504	9.53894	18.6118	23.5923	27.2859	30.097	30.7822	31.5095	33.4854	33.2071
	510	1.77316	9.1777	18.113	23.3528	26.4655	29.27	30.7824	31.8507	32.8068	33.0405
	511.04	2.05693	9.21495	18.0874	22.9763	26.0271	28.4465	29.4985	31.7455	31.8674	31.3758
	511.94	1.87323	8.79104	17.5718	23.1308	25.7533	28.1515	30.1482	30.2353	31.7327	31.11
	512.98	1.70449	8.82591	17.1275	22.3083	25.7437	28.5286	30.4952	30.6298	30.7872	30.3475
	514.02	1.55532	8.32158	17.5474	22.1267	25.1955	28.0203	29.738	29.3115	30.6953	30.8021
	515.07	1.77794	8.39552	16.8741	22.287	25.1728	27.5681	28.6742	29.7217	30.2375	29.9129
	515.97	1.71633	8.4428	16.7056	21.5722	24.8541	26.2365	28.1039	29.169	29.7745	28.7358
	517.01	2.02154	8.735	16.6498	21.4046	23.5629	27.0388	28.4632	28.2983	29.5783	28.6173
	518.05	1.95799	8.25724	15.9425	20.589	23.7825	26.5865	27.7216	28.2036	28.807	28.3559
	518.95	2.02938	8.43772	16.327	20.5283	23.1355	25.4913	26.5935	27.0212	28.7596	27.9041
	520	1.99804	8.62873	15.8695	20.6367	23.1739	25.4889	26.6188	26.8904	27.5212	28.0231
	521.04	1.98841	8.28247	16.1342	20.2598	22.4092	24.6536	26.5161	26.7551	27.308	27.1983
	521.94	1.88952	8.21952	15.3341	19.5039	22.3103	24.8354	27.1614	26.3615	26.9841	26.2511
	522.98	2.10574	8.08564	15.1279	19.9285	21.5254	24.397	25.9231	25.7849	26.2767	25.7085
	524.02	1.73052	7.75226	14.9587	19.3704	21.0554	23.2951	24.6831	25.1819	25.803	25.809
	525.07	1.85113	7.49174	14.8847	18.9431	21.473	22.9563	24.3792	23.8998	24.9728	24.4919
	525.97	1.71119	7.45245	14.1537	17.9159	21.0864	22.5029	23.1277	24.5824	24.1768	24.4403
	527.01	1.55245	6.81457	13.4997	18.1596	19.8648	22.3456	22.8148	23.8314	23.5397	23.6445
	528.05	1.54225	7.00385	13.7415	17.4173	20.0967	21.3919	23.0508	22.8358	24.1478	22.5193
	528.95	1.46714	6.9954	13.1322	16.7864	18.8824	21.0222	22.4774	22.783	23.2772	22.6822
	530	1.50133	6.65203	13.1816	16.3313	18.1015	20.8604	22.1341	21.7664	22.3714	22.3225
	531.04	1.45629	6.47204	12.847	16.3522	17.9152	20.1735	21.4395	21.242	21.7382	22.1776
	531.94	1.47381	6.36904	12.7437	16.1053	18.1742	19.5753	20.9788	21.2909	20.9567	21.2281
	532.98	1.52334	6.38039	12.0441	15.8498	17.3971	19.3604	20.9357	20.6494	20.7064	20.8663
	534.02	1.45349	6.25015	11.9361	15.8488	18.187	19.3475	20.2389	21.088	20.8485	20.7433
	535.07	1.37214	5.96248	11.7838	15.0361	17.2808	19.1926	19.5318	19.7772	19.7285	19.8147
	535.97	1.39938	6.13205	11.3532	14.786	16.6625	18.177	19.3091	19.3178	19.7241	19.4358
	537.01	1.63586	5.88049	11.4435	14.4163	16.8772	18.0227	18.441	18.8405	19.3498	19.2913
	538.05	1.33466	5.84093	10.8563	14.4427	16.0453	17.8658	18.3819	18.9621	18.9576	18.4394
	538.95	1.46434	5.5537	10.8283	13.7443	15.487	17.1024	17.986	18.2022	18.5224	18.5995
	540	1.32927	5.59186	10.6027	13.5606	14.9657	16.6345	17.5084	17.6252	17.7708	17.9878
	541.04	1.41328	5.47668	10.3486	13.241	14.9789	16.1544	17.1591	17.3298	18.0638	16.9962
	541.94	1.40876	5.43844	10.2448	12.8098	14.1664	16.0416	16.1564	17.0336	16.9631	16.9622
	542.98	1.68119	5.37406	9.82968	12.8697	14.1681	15.4064	16.1351	16.6041	16.8883	16.5688
	544.02	1.61434	5.49235	9.61022	12.4775	13.9197	15.548	15.9202	16.0203	16.246	16.5703
	545.07	1.64398	5.14748	9.58548	12.3511	13.8178	15.1844	15.4039	16.1207	15.9218	15.7512
	545.97	1.79137	5.62818	9.88765	12.3153	14.0472	14.9968	15.2498	15.8967	16.0713	15.5596
	547.01	2.07088	5.29132	9.51463	12.0735	13.3826	14.8237	15.2823	15.0158	15.488	15.5216
	548.05	1.86974	5.04995	9.06821	11.6748	13.2675	14.4486	14.7706	14.9593	15.2071	14.8196
	548.95	1.9631	5.42698	9.2565	11.7724	13.0292	13.9868	14.2752	14.9499	15.2687	15.0331
	550	2.23039	5.47075	9.16599	10.9021	12.7512	13.7121	14.1399	14.5767	14.4902	14.8616

## Sheet: Sup. Fig. 10a
	Lysine LII DOPC				mDAP LII DOPC				Lys LII DOPG				Lys LI DOPC				M.flavus
		N/ppm	HN/ppm			N/ppm	HN/ppm			N/ppm	HN/ppm			N/ppm	HN/ppm			N/ppm	HN/ppm
	I2	129.57	8.91		I2	129.19	8.89		I2	128.52	8.82		I2	129.17	8.89		I2	129.17	8.81
	S3	119.82	9.31		S3	119.86	9.33		S3	119.81	9.34		S3	119.75	9.31		S3	119.83	9.31
	I6	121.33	8.38		I6	121.33	8.37		I6	121.17	8.3		I6	121.01	8.36		I6	120.94	8.34
	S7	127.19	11.5		S7	127.36	11.47		S7	127.6	11.4		S7	127.02	11.46		S7	127.53	11.37
	A9	126.95	8.58		A9	126.81	8.61		A9	127.9	8.62		A9	127.46	8.77		A9	127.6	8.7
	L10	114.84	9.16		L10	114.8	9.16		L10	115.53	9.09		L10	116.79	9.34		L10	114.54	8.91
	Lys-L2 DOPC vs mDAP-L2 DOPC					Lys-L2 DOPC vs Lys-L2 DOPG					Lys-L2 DOPC vs Lys-L1 DOPC					Lys-L2 DOPC vs FLAVUS
		DN/ppm	DHN/ppm	D(HN+0.16N)			DN/ppm	DHN/ppm	D(HN+0.16N)			DN/ppm	DHN/ppm	D(HN+0.16N)			DN/ppm	DHN/ppm	D(HN+0.16N)
	I2	0.38	0.02	0.0784615		I2	1.05	0.09	0.251538		I2	0.4	0.02	0.0815385		I2	0.4	0.1	0.161538
	S3	0.04	0.02	0.0261538		S3	0.01	0.03	0.0315385		S3	0.07	0	0.0107692		S3	0.01	0	0.00153846
	I6	0	0.01	0.01		I6	0.16	0.08	0.104615		I6	0.32	0.02	0.0692308		I6	0.39	0.04	0.1
	S7	0.17	0.03	0.0561538		S7	0.41	0.1	0.163077		S7	0.17	0.04	0.0661538		S7	0.34	0.13	0.182308
	A9	0.14	0.03	0.0515385		A9	0.95	0.04	0.186154		A9	0.51	0.19	0.268462		A9	0.65	0.12	0.22
	L10	0.04	0	0.00615385		L10	0.69	0.07	0.176154		L10	1.95	0.18	0.48		L10	0.3	0.25	0.296154

## Sheet: Sup. Fig. 11b,c
		all data measured at 950 MHz at 60 kHz MAS
		Bulk 15N R1rho of [L10]-texiobactin in the bound state
		DOPC-Lys-LII			DOPG-Lys-LII
		SL duration	itensity		SL duration	itensity
		0	1		0	1
		10	0.922		10	0.851111
		20	0.893		20	0.71
		40	0.795		40	0.483333
		80	0.642		80	0.197778
		120	0.536		120
		180	0.402		180
				Lys-LII PC	Lys-LII PG
		15N T1rho (ms)		189	54.07
		STD		4.791	1.937
		15N R1rho (1/s)		5.29101	18.4945
		STD		0.134123	0.662547
